# Supplementary material for: The Thai version of the COVID-19 Yorkshire Rehabilitation Scale: a valid instrument for the psychometric assessment of the community members in Bangkok, Thailand
Source: BMC Public Health. 2023 Apr 11;23:663. doi: 10.1186/s12889-023-15566-2 (PMC10088103; doi:10.1186/s12889-023-15566-2)
Supplement: Supplementary file 3 — Supplementary Material 3 [file 12889_2023_15566_MOESM3_ESM.xlsx]

## Sheet: Sheet1
Additional file 1: The raw data of the COVID-19 Yorkshire Rehabilitation Scale
dyspnea_rest_now_severity	dyspnea_dressing_now_severity	dyspnea_stair_now_severity	larynx_prob_serverity	voice_impact_severity	swallowing_impact_severity	nutrition_impact_severity	mobility_pc_now_severity	fatigue_now_severity	personalcare_now_level	Continenc	ADL_now_level	painnow_severity	concentration	short_memory	communication_now_level	anxiety_now_level	depression_now_level	PTSD	overallhealth_now_level	socialrole	postcovidtime	Symptom	Functional	Total	symptom10items	functional3items	Total14items	severity	symptom11items	functional4items
0	0	0	0	0	0	0	0	0	0	0	0	0	0	0	0	0	0	3	0	0	3	3	0	3	0	0	0	1	0	0
0	8	10	0	0	0	0	0	0	0	0	0	0	0	0	0	0	0	3	10	0	3	21	0	31	10	0	20	3	10	0
0	3	5	0	0	0	1	2	0	0	0	0	0	0	0	0	5	0	0	5	5	3	14	7	26	6	2	13	2	11	2
4	0	4	5	0	0	0	0	2	0	3	0	4	0	0	0	4	0	3	8	0	3	29	0	37	19	0	27	1	23	0
0	0	0	0	0	0	0	0	0	0	0	0	0	0	0	0	0	0	3	8	0	3	3	0	11	0	0	8	1	0	0
0	0	0	0	0	0	0	0	0	0	0	0	0	0	0	0	0	0	3	9	0	3	3	0	12	0	0	9	1	0	0
0	0	5	0	0	0	0	0	5	0	0	0	5	0	0	0	0	0	3	7	0	3	18	0	25	15	0	22	1	15	0
0	0	0	0	0	0	0	0	0	0	0	0	0	0	0	0	0	0	3	10	0	3	3	0	13	0	0	10	3	0	0
0	0	0	0	0	0	0	0	0	0	0	0	0	0	0	0	0	0	3	8	0	3	3	0	11	0	0	8	2	0	0
0	0	0	0	0	0	0	0	0	0	0	0	0	0	0	0	0	0	3	0	0	3	3	0	3	0	0	0	1	0	0
0	0	0	0	0	0	0	0	0	0	0	0	0	0	0	0	0	0	3	9	0	3	3	0	12	0	0	9	1	0	0
0	0	5	0	0	0	0	0	0	0	0	0	0	0	0	0	0	0	3	7	5	3	8	5	20	5	0	12	1	5	0
0	0	0	0	0	0	0	0	0	0	0	0	0	0	0	0	0	0	3	0	0	3	3	0	3	0	0	0	1	0	0
0	0	2	0	2	0	2	2	2	0	0	2	0	5	4	0	2	0	2	8	0	3	21	4	33	17	4	29	1	19	4
0	0	0	0	0	0	0	0	0	0	0	0	0	0	0	0	0	0	0	10	0	3	0	0	10	0	0	10	1	0	0
0	0	0	0	0	0	0	0	0	0	0	0	0	0	0	0	0	0	0	7	0	3	0	0	7	0	0	7	2	0	0
0	0	0	0	0	0	0	0	0	0	0	0	0	0	0	0	0	0	0	8	0	3	0	0	8	0	0	8	1	0	0
6	0	0	10	7	0	1	0	10	0	0	9	10	5	5	10	10	10	5	10	0	4	79	19	108	64	19	93	1	74	19
0	0	0	0	0	0	0	0	0	0	0	0	0	0	0	0	0	0	3	8	6	4	3	6	17	0	0	8	1	0	0
2	2	3	0	2	0	2	5	5	0	0	5	5	0	5	0	5	0	3	5	0	4	34	10	49	24	10	39	2	29	10
0	0	1	0	0	0	0	0	0	0	0	0	0	0	1	0	0	0	0	9	5	4	2	5	16	2	0	11	1	2	0
0	0	1	2	0	0	0	0	9	0	0	0	0	5	0	0	0	0	3	6	0	4	20	0	26	17	0	23	1	17	0
0	0	1	0	0	0	0	0	2	0	0	0	0	0	0	0	0	0	3	7	0	4	6	0	13	3	0	10	1	3	0
0	0	1	0	0	0	0	0	1	0	0	0	0	0	0	0	2	0	3	10	0	4	7	0	17	2	0	12	3	4	0
0	0	0	0	0	0	1	0	0	0	0	0	0	0	0	0	0	0	3	10	8	4	4	8	22	1	0	11	2	1	0
0	0	1	0	0	0	0	0	0	0	0	0	0	0	0	0	5	0	3	9	8	4	9	8	26	1	0	10	1	6	0
0	0	5	0	0	0	2	0	3	0	0	0	0	0	0	0	7	0	3	10	10	4	20	10	40	10	0	20	1	17	0
0	0	0	0	0	0	0	0	0	0	0	0	0	0	0	0	0	0	3	10	0	4	3	0	13	0	0	10	1	0	0
0	0	8	0	0	0	0	2	4	0	0	0	0	0	5	0	5	0	3	8	5	4	25	7	40	17	2	27	2	22	2
0	0	5	0	0	0	0	0	2	0	0	0	0	0	0	0	0	0	3	7	6	4	10	6	23	7	0	14	2	7	0
0	0	0	0	0	0	0	0	0	0	2	0	0	0	0	0	0	0	3	0	0	4	5	0	5	0	0	0	3	0	0
0	0	0	0	0	0	0	2	0	0	0	0	1	0	0	0	5	0	3	9	0	4	9	2	20	1	2	12	1	6	2
0	0	0	0	0	0	0	0	0	0	0	0	0	0	0	0	0	0	3	9	0	4	3	0	12	0	0	9	1	0	0
0	0	2	0	0	0	0	0	1	0	0	0	0	0	0	0	0	0	3	5	7	4	6	7	18	3	0	8	1	3	0
0	0	0	0	0	0	0	0	0	0	0	0	0	0	0	0	0	0	3	8	0	4	3	0	11	0	0	8	1	0	0
3	3	3	0	0	0	0	0	0	0	0	0	3	0	0	0	3	0	0	8	6	4	15	6	29	9	0	17	2	12	0
0	0	0	0	0	0	0	0	0	0	0	0	0	0	0	0	0	0	0	9	0	4	0	0	9	0	0	9	1	0	0
0	0	0	0	0	0	0	0	0	0	0	0	0	0	0	0	0	0	0	0	0	5	0	0	0	0	0	0	1	0	0
0	0	0	0	0	0	0	0	0	0	0	0	0	0	0	0	5	0	3	8	0	5	8	0	16	0	0	8	1	5	0
0	0	0	0	2	0	0	0	1	0	0	0	0	0	0	0	3	0	3	10	5	5	9	5	24	3	0	13	1	6	0
0	0	0	0	0	0	0	0	0	0	0	0	0	0	0	0	0	0	3	8	0	5	3	0	11	0	0	8	1	0	0
0	0	0	0	0	0	0	0	0	0	0	0	0	0	0	0	0	0	0	10	4	5	0	4	14	0	0	10	1	0	0
0	0	0	0	0	0	0	0	3	0	0	3	0	0	0	0	2	0	0	9	0	5	5	3	17	3	3	15	1	5	3
0	0	0	0	2	0	0	0	0	0	0	0	0	0	0	0	3	0	0	10	0	5	5	0	15	2	0	12	1	5	0
0	0	0	0	0	0	0	0	2	0	0	0	0	0	0	0	3	0	0	9	0	5	5	0	14	2	0	11	1	5	0
0	0	0	0	0	0	0	0	0	0	0	0	0	0	0	0	0	0	0	10	0	5	0	0	10	0	0	10	1	0	0
0	0	0	0	0	0	0	0	0	0	0	0	0	0	0	0	5	0	0	9	5	5	5	5	19	0	0	9	1	5	0
0	0	0	0	0	0	0	0	2	0	0	0	0	0	0	0	3	0	0	9	7	5	5	7	21	2	0	11	1	5	0
0	0	0	0	0	0	0	0	0	0	0	0	0	0	0	0	0	0	0	9	0	5	0	0	9	0	0	9	1	0	0
0	0	0	0	0	0	0	0	0	0	0	0	0	0	0	0	9	0	0	10	3	5	9	3	22	0	0	10	1	9	0
0	0	0	0	0	0	0	0	0	0	0	0	0	0	0	0	2	0	0	8	0	5	2	0	10	0	0	8	1	2	0
0	0	0	0	0	0	0	0	0	0	0	0	0	0	0	0	10	0	1	10	0	5	11	0	21	0	0	10	1	10	0
0	0	0	0	0	0	0	0	0	0	0	0	0	0	0	0	0	0	0	5	0	5	0	0	5	0	0	5	1	0	0
0	0	0	0	0	0	0	0	0	0	0	0	0	0	0	0	5	0	0	10	4	5	5	4	19	0	0	10	1	5	0
0	0	0	0	0	0	0	0	0	0	0	0	0	0	0	0	10	0	0	9	0	5	10	0	19	0	0	9	1	10	0
0	0	0	0	0	0	0	0	0	0	0	0	0	0	0	0	5	0	1	8	0	5	6	0	14	0	0	8	1	5	0
0	0	0	0	0	0	0	0	1	0	0	0	0	0	0	0	0	0	0	8	0	5	1	0	9	1	0	9	1	1	0
0	0	0	0	0	0	0	0	0	0	0	0	0	0	0	0	0	0	0	8	0	5	0	0	8	0	0	8	1	0	0
2	2	2	0	0	0	0	0	2	0	0	0	1	0	0	0	0	0	0	7	0	5	9	0	16	7	0	14	2	7	0
0	0	0	0	0	0	0	0	0	0	0	0	0	0	0	0	3	0	0	7	0	5	3	0	10	0	0	7	2	3	0
0	0	0	0	0	0	0	0	0	0	0	0	0	0	0	0	0	0	0	9	0	5	0	0	9	0	0	9	1	0	0
0	0	0	0	0	0	0	0	0	0	0	0	0	0	0	0	0	0	0	8	0	5	0	0	8	0	0	8	1	0	0
0	0	0	0	0	0	0	0	0	0	0	0	0	0	0	0	0	0	0	10	0	5	0	0	10	0	0	10	1	0	0
0	0	0	0	0	0	0	0	0	0	0	0	0	0	3	0	0	0	0	7	0	5	3	0	10	3	0	10	1	3	0
0	0	0	0	0	0	0	0	0	0	0	0	2	0	0	0	2	0	0	7	0	5	4	0	11	2	0	9	1	4	0
0	0	0	0	0	0	0	0	1	0	0	0	0	0	0	0	4	0	0	9	0	5	5	0	14	1	0	10	1	5	0
0	0	0	0	0	0	0	0	0	0	0	0	0	0	0	0	0	0	0	9	0	5	0	0	9	0	0	9	1	0	0
0	0	0	0	0	0	0	0	0	0	0	0	0	0	0	0	0	0	0	10	0	5	0	0	10	0	0	10	1	0	0
0	0	0	0	0	0	0	0	0	0	0	0	0	0	0	0	0	0	0	10	0	5	0	0	10	0	0	10	1	0	0
0	0	0	0	0	0	0	0	0	0	0	0	1	0	0	0	0	0	0	8	0	5	1	0	9	1	0	9	1	1	0
0	0	0	1	0	0	0	0	2	0	0	0	0	0	0	0	2	0	0	8	0	5	5	0	13	3	0	11	1	5	0
0	0	5	0	0	0	0	0	0	0	0	0	0	0	0	0	0	0	3	5	6	6	8	6	19	5	0	10	2	5	0
0	0	1	0	0	0	0	0	0	0	0	0	0	0	0	0	0	0	0	8	7	6	1	7	16	1	0	9	2	1	0
0	0	0	0	0	0	0	0	0	0	0	0	0	0	0	0	0	0	0	10	0	6	0	0	10	0	0	10	1	0	0
0	0	0	0	0	0	0	0	0	0	0	0	0	0	0	0	0	0	0	10	0	6	0	0	10	0	0	10	1	0	0
0	0	0	0	0	0	0	0	0	0	0	0	0	0	0	0	1	0	0	9	0	6	1	0	10	0	0	9	1	1	0
0	0	0	0	0	0	0	10	0	10	0	10	0	0	0	0	5	0	0	0	0	6	5	30	35	0	20	20	1	5	30
0	0	0	0	0	0	0	0	2	0	0	0	2	0	0	0	2	0	0	8	0	6	6	0	14	4	0	12	1	6	0
0	0	0	0	0	0	0	0	0	0	0	0	0	0	0	0	0	0	0	7	0	6	0	0	7	0	0	7	1	0	0
0	0	0	0	0	0	0	0	0	0	0	0	0	0	0	0	0	0	0	7	0	6	0	0	7	0	0	7	1	0	0
0	0	0	0	0	0	0	10	0	10	0	10	0	0	0	0	3	0	0	9	0	6	3	30	42	0	20	29	2	3	30
0	0	0	0	0	0	0	0	0	0	0	0	0	0	0	0	0	0	0	9	0	6	0	0	9	0	0	9	2	0	0
0	0	0	0	0	0	5	10	9	9	0	10	0	0	4	0	0	0	0	9	0	6	18	29	56	18	20	47	1	18	29
0	0	0	0	0	0	0	0	2	0	0	0	0	0	0	0	2	0	0	9	0	6	4	0	13	2	0	11	1	4	0
0	0	0	0	0	0	0	0	0	0	0	0	0	0	0	0	0	0	0	8	1	6	0	1	9	0	0	8	2	0	0
0	0	0	0	0	0	0	0	0	0	0	0	0	0	0	0	3	0	0	10	0	6	3	0	13	0	0	10	1	3	0
0	0	0	0	0	0	0	0	0	0	0	0	0	0	0	0	0	0	0	10	0	6	0	0	10	0	0	10	1	0	0
1	1	1	0	0	0	0	0	1	0	0	1	0	0	0	0	1	0	0	9	0	6	5	1	15	3	1	13	1	4	1
0	0	0	0	0	0	0	0	0	0	0	0	0	0	0	0	0	0	0	10	0	6	0	0	10	0	0	10	1	0	0
0	0	0	0	0	0	0	0	0	0	0	0	0	0	0	0	0	0	0	10	0	6	0	0	10	0	0	10	1	0	0
0	0	0	0	0	0	0	0	0	0	0	0	1	0	0	0	2	0	0	9	0	6	3	0	12	1	0	10	1	3	0
0	0	0	0	0	0	0	0	0	0	0	0	0	0	0	0	0	0	0	8	0	6	0	0	8	0	0	8	1	0	0
0	0	0	0	0	0	0	0	0	0	0	0	0	0	0	0	0	0	0	8	0	6	0	0	8	0	0	8	1	0	0
2	2	2	0	0	0	2	0	1	0	0	0	2	0	0	0	1	0	0	7	0	6	12	0	19	9	0	16	1	10	0
2	2	2	0	0	0	0	0	1	0	0	0	1	0	0	0	0	0	0	7	0	6	8	0	15	6	0	13	1	6	0
1	1	1	0	0	0	0	0	0	0	0	0	1	0	0	0	0	0	0	8	0	6	4	0	12	3	0	11	1	3	0
0	0	0	0	0	0	0	0	2	0	0	0	0	0	0	0	0	0	0	9	0	6	2	0	11	2	0	11	1	2	0
0	0	0	0	0	0	0	0	0	0	0	0	0	0	0	0	0	0	0	10	0	6	0	0	10	0	0	10	1	0	0
0	0	0	0	0	0	0	0	0	0	0	0	0	0	0	0	8	0	0	10	0	6	8	0	18	0	0	10	1	8	0
0	0	0	0	0	0	0	0	2	0	0	0	0	0	0	0	2	0	0	8	0	6	4	0	12	2	0	10	1	4	0
0	0	0	0	0	0	0	0	1	0	0	0	0	0	0	0	2	0	0	9	0	6	3	0	12	1	0	10	1	3	0
0	0	0	0	0	0	0	0	2	0	0	0	0	0	0	0	0	5	0	7	0	6	7	0	14	7	0	14	1	7	0
0	0	0	0	0	0	0	0	2	0	0	0	0	0	0	0	0	0	0	8	0	6	2	0	10	2	0	10	1	2	0
0	0	0	0	0	0	0	0	2	0	0	0	0	0	0	0	7	0	0	9	0	6	9	0	18	2	0	11	1	9	0
0	0	0	0	0	0	0	0	2	0	0	0	0	0	0	0	4	0	0	9	0	6	6	0	15	2	0	11	1	6	0
0	0	0	0	0	0	0	0	2	0	0	0	0	0	0	0	0	0	0	8	0	6	2	0	10	2	0	10	1	2	0
0	0	0	0	0	0	0	0	2	0	0	0	0	0	0	0	0	0	0	8	0	6	2	0	10	2	0	10	2	2	0
0	0	0	2	0	0	0	0	2	0	0	0	0	0	0	0	4	0	0	8	0	6	8	0	16	4	0	12	1	8	0
2	2	2	0	0	0	0	0	0	0	0	0	1	0	0	0	0	0	0	8	0	6	7	0	15	5	0	13	1	5	0
0	0	0	0	0	0	0	0	0	0	0	0	1	0	0	0	0	0	0	8	3	6	1	3	12	1	0	9	1	1	0
0	0	0	0	0	0	0	0	0	0	0	0	0	0	0	0	5	0	0	8	0	6	5	0	13	0	0	8	1	5	0
0	0	2	0	0	0	0	0	3	0	0	0	0	0	0	0	5	3	0	6	0	6	13	0	19	8	0	14	1	13	0
0	0	0	0	0	0	0	0	2	0	0	0	0	0	0	0	4	0	0	9	10	6	6	10	25	2	0	11	2	6	0
0	0	0	0	0	0	0	0	0	0	0	0	0	0	0	0	0	0	0	9	0	6	0	0	9	0	0	9	1	0	0
0	0	0	0	0	0	0	0	0	0	0	0	0	0	0	0	0	0	0	10	0	6	0	0	10	0	0	10	1	0	0
0	0	0	0	0	0	0	0	0	0	0	0	0	0	0	0	0	0	0	10	10	6	0	10	20	0	0	10	1	0	0
0	0	0	0	0	0	0	0	0	0	0	0	0	0	0	0	0	0	0	8	0	6	0	0	8	0	0	8	1	0	0
0	0	0	0	0	0	0	0	0	0	0	0	0	0	0	0	7	0	0	10	0	6	7	0	17	0	0	10	1	7	0
0	0	0	0	0	0	0	0	0	0	0	0	0	0	0	0	4	0	0	8	0	6	4	0	12	0	0	8	1	4	0
0	0	0	0	0	0	0	0	2	0	0	0	0	0	0	0	0	0	0	8	3	6	2	3	13	2	0	10	1	2	0
0	0	0	0	0	0	0	0	0	0	0	0	0	0	0	0	0	0	0	7	0	6	0	0	7	0	0	7	1	0	0
0	0	0	0	0	0	0	0	3	0	0	0	0	0	3	0	5	0	0	8	0	6	11	0	19	6	0	14	1	11	0
0	0	0	0	0	0	0	0	0	0	0	0	0	0	0	0	7	0	0	8	0	6	7	0	15	0	0	8	1	7	0
0	0	0	0	0	0	0	0	3	0	0	0	0	0	0	0	0	0	0	8	0	6	3	0	11	3	0	11	1	3	0
0	0	0	0	0	0	0	0	2	0	0	0	0	0	0	0	0	0	0	8	0	6	2	0	10	2	0	10	1	2	0
0	0	0	1	0	0	0	0	0	0	0	0	0	0	0	0	0	0	0	10	0	6	1	0	11	1	0	11	1	1	0
0	0	0	0	0	0	0	0	2	0	0	0	0	0	0	0	2	0	0	8	0	6	4	0	12	2	0	10	1	4	0
0	0	0	0	0	0	0	0	0	0	0	0	0	0	0	0	0	0	0	10	0	6	0	0	10	0	0	10	1	0	0
0	0	0	0	0	0	0	0	0	0	0	0	0	0	0	0	0	0	0	10	0	6	0	0	10	0	0	10	1	0	0
0	0	0	0	0	0	0	0	2	0	0	0	0	0	0	0	5	0	0	9	0	6	7	0	16	2	0	11	1	7	0
0	0	0	0	0	0	0	0	0	0	0	0	0	0	0	0	0	0	0	8	0	6	0	0	8	0	0	8	1	0	0
0	0	0	0	0	0	0	0	0	0	0	0	0	0	0	0	0	0	0	8	0	6	0	0	8	0	0	8	3	0	0
0	0	0	2	0	0	0	0	2	0	0	0	0	0	0	0	0	0	0	7	0	6	4	0	11	4	0	11	1	4	0
0	0	0	0	0	0	0	0	0	0	0	0	0	0	0	0	0	0	0	8	0	6	0	0	8	0	0	8	1	0	0
0	0	0	0	0	0	0	0	0	0	0	0	0	0	0	0	0	0	0	9	0	6	0	0	9	0	0	9	1	0	0
0	0	0	0	0	0	0	0	2	0	0	0	0	0	0	0	5	0	0	9	0	6	7	0	16	2	0	11	1	7	0
0	0	0	1	0	0	0	0	0	0	0	0	0	0	0	0	0	0	0	8	0	6	1	0	9	1	0	9	1	1	0
0	0	0	2	0	0	0	0	0	0	0	0	0	0	0	0	0	0	0	8	0	6	2	0	10	2	0	10	1	2	0
0	0	0	0	0	0	0	0	0	0	0	0	0	0	0	0	10	0	0	8	0	6	10	0	18	0	0	8	1	10	0
0	0	0	0	0	0	0	0	0	0	0	0	0	0	0	0	1	0	0	10	0	6	1	0	11	0	0	10	1	1	0
0	0	0	0	0	0	0	0	0	0	0	0	0	0	0	0	2	0	0	9	0	6	2	0	11	0	0	9	1	2	0
0	0	0	0	0	0	0	0	0	0	0	0	0	0	0	0	2	0	0	9	3	6	2	3	14	0	0	9	1	2	0
0	0	0	0	0	0	0	0	2	0	0	0	0	0	0	0	0	0	0	10	0	6	2	0	12	2	0	12	1	2	0
0	0	0	0	0	0	0	0	2	0	0	0	0	0	0	0	10	0	0	9	0	6	12	0	21	2	0	11	1	12	0
0	0	0	0	0	0	0	0	0	0	0	0	0	0	0	0	7	0	0	9	0	6	7	0	16	0	0	9	1	7	0
0	0	0	2	0	0	0	0	2	0	0	0	0	0	0	0	0	0	0	7	0	6	4	0	11	4	0	11	1	4	0
0	0	0	0	0	0	0	0	5	0	0	0	0	0	0	0	0	0	0	8	0	6	5	0	13	5	0	13	1	5	0
0	0	0	0	0	0	0	0	0	0	0	0	0	0	0	0	5	0	0	10	0	6	5	0	15	0	0	10	1	5	0
0	0	0	0	0	0	0	0	2	0	0	0	0	0	0	0	0	0	0	10	0	6	2	0	12	2	0	12	1	2	0
0	0	0	0	0	0	0	0	0	0	0	0	0	0	0	0	0	0	0	10	0	6	0	0	10	0	0	10	1	0	0
0	0	0	0	0	0	0	0	0	0	0	0	0	0	0	0	0	0	0	9	0	6	0	0	9	0	0	9	1	0	0
0	0	0	0	0	0	0	0	0	0	0	0	0	0	0	0	2	0	0	8	0	6	2	0	10	0	0	8	2	2	0
0	0	0	0	0	0	0	0	0	0	0	0	0	0	0	0	0	0	0	9	0	6	0	0	9	0	0	9	1	0	0
0	0	0	0	0	0	0	0	3	0	0	0	0	0	0	0	0	0	0	8	0	6	3	0	11	3	0	11	1	3	0
0	0	0	0	0	0	0	0	0	0	0	0	0	0	0	0	2	0	0	7	0	6	2	0	9	0	0	7	1	2	0
0	0	0	0	0	0	0	0	0	0	0	0	0	0	0	0	0	0	0	8	0	6	0	0	8	0	0	8	1	0	0
0	0	0	0	0	0	0	0	2	0	0	0	0	0	0	0	2	0	0	8	0	6	4	0	12	2	0	10	1	4	0
0	0	0	0	0	0	0	0	0	0	0	0	0	0	0	0	5	0	0	10	0	6	5	0	15	0	0	10	2	5	0
0	0	0	0	0	0	0	0	2	0	0	0	0	0	0	0	9	0	0	8	0	6	11	0	19	2	0	10	1	11	0
0	0	0	0	0	0	0	0	0	0	0	0	0	0	0	0	0	0	0	10	0	6	0	0	10	0	0	10	1	0	0
0	0	0	0	0	0	0	0	0	0	0	0	0	0	0	0	0	0	0	10	0	6	0	0	10	0	0	10	1	0	0
0	0	0	0	0	0	0	0	0	0	0	0	0	0	0	0	0	0	0	2	0	6	0	0	2	0	0	2	1	0	0
0	0	0	0	0	0	0	0	0	0	0	0	0	0	0	0	2	0	0	8	0	6	2	0	10	0	0	8	1	2	0
0	0	0	0	0	0	0	0	0	0	0	0	0	0	0	0	0	0	0	8	0	6	0	0	8	0	0	8	2	0	0
0	0	2	0	0	0	0	0	0	0	0	0	1	0	0	0	0	0	0	8	0	6	3	0	11	3	0	11	1	3	0
0	0	0	0	0	0	0	0	0	0	0	0	0	0	0	0	0	0	0	0	0	6	0	0	0	0	0	0	1	0	0
0	0	0	0	0	0	0	0	0	0	0	0	0	0	0	0	0	0	3	10	0	6	3	0	13	0	0	10	1	0	0
0	0	2	1	0	2	2	2	1	0	0	1	0	0	6	0	2	0	0	7	0	6	16	3	26	12	3	22	1	14	3
0	0	0	0	0	0	0	0	0	0	0	0	0	0	0	0	0	0	0	0	0	6	0	0	0	0	0	0	1	0	0
0	0	3	0	0	0	0	0	0	0	0	0	0	0	0	0	0	0	0	9	0	6	3	0	12	3	0	12	3	3	0
0	0	0	0	0	0	0	0	0	0	0	0	0	0	0	0	0	0	3	0	0	6	3	0	3	0	0	0	1	0	0
0	0	0	0	0	0	0	0	0	0	0	0	0	0	0	0	0	0	0	9	0	6	0	0	9	0	0	9	1	0	0
0	0	0	0	0	0	0	0	0	0	0	0	0	0	0	0	0	0	0	8	0	6	0	0	8	0	0	8	1	0	0
0	0	3	0	0	0	0	0	0	0	0	0	0	0	0	0	0	0	0	8	8	6	3	8	19	3	0	11	1	3	0
0	0	0	0	0	0	0	0	0	0	0	0	0	0	0	0	0	0	0	8	0	6	0	0	8	0	0	8	2	0	0
0	0	0	0	0	0	0	0	0	0	0	0	0	0	0	0	0	0	0	10	0	6	0	0	10	0	0	10	1	0	0
0	0	4	1	0	0	4	4	4	0	0	2	1	5	5	3	4	2	3	7	0	6	33	9	49	26	9	42	2	30	9
0	0	0	0	0	0	0	0	0	0	0	0	0	0	0	0	0	0	3	10	0	6	3	0	13	0	0	10	1	0	0
0	0	0	0	0	0	0	0	0	0	0	0	0	0	0	0	0	0	3	0	0	6	3	0	3	0	0	0	1	0	0
0	0	0	0	0	0	0	0	0	0	0	0	0	0	0	0	0	0	3	0	0	6	3	0	3	0	0	0	1	0	0
0	0	0	0	0	0	0	0	0	0	0	0	0	0	0	0	0	0	0	10	0	6	0	0	10	0	0	10	2	0	0
0	0	0	0	0	0	0	0	0	0	0	0	0	0	0	0	0	0	0	8	0	6	0	0	8	0	0	8	1	0	0
0	0	3	0	0	0	0	0	3	0	0	0	0	0	0	0	0	0	0	8	5	6	6	5	19	6	0	14	1	6	0
0	0	0	0	0	0	0	0	0	0	0	0	0	0	0	0	5	0	0	8	0	6	5	0	13	0	0	8	1	5	0
0	0	3	2	0	0	0	0	0	0	0	0	0	0	0	0	0	0	3	6	3	7	8	3	17	5	0	11	1	5	0
0	0	0	0	0	0	0	0	0	0	0	0	0	0	0	0	10	0	0	8	0	7	10	0	18	0	0	8	1	10	0
1	1	1	0	0	0	0	0	2	0	0	0	0	0	0	0	0	0	0	8	0	7	5	0	13	4	0	12	1	4	0
0	0	0	0	0	0	0	0	0	0	0	0	0	0	0	1	1	0	1	8	0	7	2	1	11	0	1	9	1	1	1
2	2	2	0	0	0	0	1	2	1	0	2	2	0	0	2	0	0	0	6	0	7	10	6	22	8	5	19	2	8	6
0	0	0	0	0	0	0	0	0	0	0	0	0	0	0	0	5	0	0	10	0	7	5	0	15	0	0	10	1	5	0
0	0	0	2	0	0	0	0	0	0	0	0	0	0	0	0	0	0	0	7	0	7	2	0	9	2	0	9	1	2	0
0	0	0	3	0	0	0	0	0	0	0	0	3	0	0	0	5	0	0	8	0	7	11	0	19	6	0	14	1	11	0
0	0	0	0	0	0	0	0	0	0	0	0	0	0	0	0	0	0	0	10	0	7	0	0	10	0	0	10	1	0	0
0	0	0	0	0	0	0	0	0	0	0	0	0	0	0	0	0	0	0	9	0	7	0	0	9	0	0	9	1	0	0
1	1	1	0	0	0	0	0	0	0	0	0	0	0	0	0	0	0	0	9	0	7	3	0	12	2	0	11	1	2	0
0	0	0	0	0	0	0	0	0	0	0	0	0	0	0	0	0	0	0	8	0	7	0	0	8	0	0	8	1	0	0
1	1	1	0	0	0	0	0	0	0	0	0	0	0	5	0	0	0	0	10	0	7	8	0	18	7	0	17	1	7	0
0	0	0	0	0	0	0	0	0	0	0	0	0	0	0	0	0	0	0	9	0	7	0	0	9	0	0	9	1	0	0
0	0	0	0	0	0	0	0	0	0	0	0	0	0	0	0	0	0	0	10	0	7	0	0	10	0	0	10	1	0	0
0	0	0	0	0	0	0	0	2	0	0	0	0	0	0	0	0	0	0	10	0	7	2	0	12	2	0	12	1	2	0
0	0	0	0	0	0	0	0	0	0	0	0	0	0	0	0	2	0	0	8	0	7	2	0	10	0	0	8	1	2	0
0	0	0	0	0	0	0	0	0	0	0	0	0	0	0	0	0	0	0	8	0	7	0	0	8	0	0	8	1	0	0
1	1	1	0	0	0	0	1	0	0	0	0	0	0	1	0	0	0	0	8	10	7	4	11	23	3	1	12	1	3	1
0	0	0	0	0	0	0	0	0	0	0	0	0	0	0	0	0	0	0	9	0	7	0	0	9	0	0	9	1	0	0
0	0	0	0	0	0	0	0	0	0	0	0	0	0	0	0	0	0	0	9	0	7	0	0	9	0	0	9	1	0	0
0	0	0	0	0	0	0	0	5	0	0	3	0	0	0	0	2	0	0	5	0	7	7	3	15	5	3	13	1	7	3
0	0	0	0	0	0	0	0	2	0	0	0	0	0	0	0	9	0	0	10	0	7	11	0	21	2	0	12	1	11	0
0	0	0	0	0	0	5	10	10	10	0	10	5	0	0	0	0	0	0	5	0	7	20	30	55	20	20	45	3	20	30
0	0	0	0	0	0	0	0	2	0	0	0	0	0	0	0	0	0	0	8	0	7	2	0	10	2	0	10	1	2	0
0	0	0	0	0	0	0	0	2	0	0	0	0	0	0	0	0	0	0	7	0	7	2	0	9	2	0	9	1	2	0
0	0	0	0	0	0	0	0	0	0	0	0	0	0	0	0	7	0	0	8	0	7	7	0	15	0	0	8	2	7	0
0	0	0	0	0	0	0	0	0	0	0	0	0	0	0	0	0	0	0	8	0	7	0	0	8	0	0	8	1	0	0
0	0	0	0	0	0	0	0	0	0	0	0	0	0	0	0	0	0	0	9	0	7	0	0	9	0	0	9	1	0	0
0	0	0	0	0	0	0	0	2	0	0	0	0	0	0	0	8	0	0	9	0	7	10	0	19	2	0	11	1	10	0
0	0	0	0	0	0	0	0	0	0	0	0	0	0	0	0	10	0	0	8	0	7	10	0	18	0	0	8	1	10	0
0	0	0	0	0	0	0	0	2	0	0	0	0	0	0	0	7	0	0	8	0	7	9	0	17	2	0	10	1	9	0
0	0	0	0	0	0	0	0	5	0	0	0	0	0	0	0	0	0	0	7	0	7	5	0	12	5	0	12	1	5	0
0	0	0	0	0	0	0	0	0	0	0	0	0	0	0	0	0	0	0	8	0	7	0	0	8	0	0	8	1	0	0
0	0	0	0	0	0	0	0	0	0	0	0	0	0	0	0	7	0	0	10	0	7	7	0	17	0	0	10	1	7	0
0	0	0	0	0	0	0	3	0	0	0	0	0	0	0	0	0	0	0	4	0	7	0	3	7	0	3	7	1	0	3
0	0	0	0	0	0	0	0	0	0	0	0	0	0	0	0	0	0	0	7	0	7	0	0	7	0	0	7	1	0	0
0	0	0	0	0	0	0	0	0	0	0	0	0	0	0	0	0	0	0	10	0	7	0	0	10	0	0	10	1	0	0
0	0	0	0	0	0	0	0	0	0	0	0	0	0	0	0	0	0	0	0	0	7	0	0	0	0	0	0	1	0	0
0	0	0	0	0	0	0	0	0	0	0	0	0	0	0	0	0	0	0	10	0	7	0	0	10	0	0	10	2	0	0
0	0	0	0	0	0	0	0	0	0	0	0	0	0	0	0	0	0	0	10	0	7	0	0	10	0	0	10	1	0	0
0	0	0	1	0	0	0	0	0	0	0	0	0	0	0	0	0	0	0	10	0	7	1	0	11	1	0	11	3	1	0
0	0	0	0	0	0	0	0	0	0	0	0	0	0	0	0	0	0	0	10	0	7	0	0	10	0	0	10	1	0	0
0	0	0	0	0	0	0	0	0	0	0	0	0	0	0	0	0	0	3	0	0	7	3	0	3	0	0	0	1	0	0
0	0	0	0	0	0	0	0	0	0	0	0	0	0	0	0	0	0	3	0	0	7	3	0	3	0	0	0	1	0	0
0	0	0	0	0	0	0	0	0	0	0	0	0	0	0	0	0	0	3	0	0	7	3	0	3	0	0	0	3	0	0
0	10	10	0	0	0	0	6	0	0	0	0	0	0	0	0	0	0	0	10	0	7	20	6	36	10	6	26	1	10	6
0	0	0	0	0	0	0	0	0	0	0	0	0	0	0	0	0	0	0	10	1	7	0	1	11	0	0	10	1	0	0
0	0	0	0	0	0	0	0	0	0	0	0	0	0	0	0	0	0	0	10	1	7	0	1	11	0	0	10	3	0	0
0	0	0	0	0	0	0	0	0	0	0	0	0	0	0	0	0	0	0	10	1	7	0	1	11	0	0	10	1	0	0
0	0	0	0	0	0	0	0	0	0	0	0	0	0	0	0	0	0	0	10	0	7	0	0	10	0	0	10	1	0	0
0	0	0	0	0	0	0	0	0	0	0	0	0	0	0	0	0	0	0	10	1	7	0	1	11	0	0	10	1	0	0
0	0	0	0	0	0	0	0	3	0	0	0	0	0	0	0	0	0	0	8	1	7	3	1	12	3	0	11	2	3	0
0	0	0	0	0	0	0	0	0	0	0	0	0	0	0	0	0	0	0	8	0	7	0	0	8	0	0	8	1	0	0
0	0	0	0	0	0	0	0	0	0	0	0	0	0	0	0	0	0	3	0	0	7	3	0	3	0	0	0	1	0	0
0	0	0	0	0	0	0	0	0	0	0	0	0	0	0	0	5	0	3	9	5	8	8	5	22	0	0	9	1	5	0
0	0	2	0	0	0	0	4	4	1	0	0	5	1	5	0	0	8	0	8	3	8	25	8	41	25	4	37	1	25	5
0	0	0	0	0	0	0	0	0	0	0	0	0	0	0	0	0	0	0	10	0	8	0	0	10	0	0	10	1	0	0
0	0	0	0	0	0	0	0	0	0	0	0	0	0	0	0	0	0	0	1	0	8	0	0	1	0	0	1	1	0	0
0	0	0	0	0	0	0	0	0	0	0	0	0	0	0	0	0	0	0	10	0	8	0	0	10	0	0	10	1	0	0
0	0	0	0	0	0	0	0	0	0	0	0	0	0	0	0	0	0	0	10	0	8	0	0	10	0	0	10	1	0	0
0	0	0	0	0	0	0	0	0	0	0	0	0	0	0	0	0	0	0	10	0	8	0	0	10	0	0	10	1	0	0
0	0	1	0	1	0	1	0	3	0	0	1	2	0	0	1	2	0	0	5	0	8	10	2	17	8	2	15	1	10	2
0	0	0	0	0	0	0	0	0	0	0	0	0	0	0	0	0	0	0	9	0	8	0	0	9	0	0	9	1	0	0
0	0	0	0	0	0	0	0	0	0	0	0	0	0	0	0	0	0	0	10	0	8	0	0	10	0	0	10	1	0	0
0	0	0	0	0	0	0	0	0	0	0	0	0	0	0	0	0	0	0	10	0	8	0	0	10	0	0	10	1	0	0
0	0	2	0	0	0	0	0	2	0	0	0	1	0	0	0	0	0	0	8	0	8	5	0	13	5	0	13	1	5	0
0	0	0	0	0	0	0	0	0	0	0	0	0	0	0	0	0	0	0	10	0	8	0	0	10	0	0	10	1	0	0
0	0	0	0	0	0	1	0	0	0	0	0	0	0	0	0	9	9	4	0	3	8	23	3	26	10	0	10	1	19	0
0	0	0	0	0	0	0	0	0	0	0	0	0	0	0	0	0	0	0	10	1	8	0	1	11	0	0	10	1	0	0
0	0	0	0	0	0	0	0	0	0	0	0	0	0	0	0	0	0	0	10	0	8	0	0	10	0	0	10	1	0	0
0	0	0	0	0	0	0	0	0	0	0	0	0	0	0	0	0	0	0	10	1	8	0	1	11	0	0	10	1	0	0
0	0	0	0	0	0	0	0	0	0	0	0	0	0	0	0	0	0	0	10	1	8	0	1	11	0	0	10	1	0	0
0	0	0	0	0	0	0	0	0	0	0	0	0	0	0	0	0	0	0	10	0	8	0	0	10	0	0	10	1	0	0
0	0	0	0	0	0	0	0	0	0	0	0	0	0	0	0	0	0	0	10	5	8	0	5	15	0	0	10	1	0	0
0	0	0	0	0	0	0	0	0	0	0	0	0	0	0	0	0	0	0	10	0	8	0	0	10	0	0	10	1	0	0
0	0	0	0	0	0	0	0	0	0	0	0	0	0	0	0	0	0	0	10	0	8	0	0	10	0	0	10	1	0	0
0	0	0	0	0	0	0	0	0	0	0	0	0	0	0	0	0	0	0	10	0	8	0	0	10	0	0	10	1	0	0
0	0	0	0	0	0	0	0	0	0	0	0	0	0	0	0	0	0	0	10	0	8	0	0	10	0	0	10	1	0	0
0	0	0	0	0	0	0	0	0	0	0	0	0	0	0	0	0	0	0	10	1	8	0	1	11	0	0	10	1	0	0
0	0	0	0	0	0	0	0	3	0	0	0	0	0	0	0	0	0	0	8	8	8	3	8	19	3	0	11	1	3	0
0	0	0	0	0	0	0	0	3	0	0	0	0	0	0	0	0	0	0	7	1	8	3	1	11	3	0	10	1	3	0
0	0	0	0	0	0	0	0	0	0	0	0	0	0	0	0	0	0	0	7	1	8	0	1	8	0	0	7	1	0	0
0	0	0	0	0	0	0	0	0	0	0	0	0	0	0	0	0	0	0	9	1	8	0	1	10	0	0	9	1	0	0
0	0	0	0	0	0	0	0	0	0	0	0	0	0	0	0	0	0	0	10	1	8	0	1	11	0	0	10	2	0	0
0	0	0	0	0	0	0	0	0	0	0	0	0	0	0	0	0	0	0	9	6	8	0	6	15	0	0	9	1	0	0
0	0	0	0	0	0	0	0	0	0	0	0	0	0	0	0	0	0	0	10	1	8	0	1	11	0	0	10	1	0	0
0	0	0	0	0	0	0	0	0	0	0	0	0	0	0	0	0	0	0	10	0	8	0	0	10	0	0	10	1	0	0
0	0	0	0	0	0	0	0	0	0	0	0	0	0	0	0	0	0	0	10	0	8	0	0	10	0	0	10	1	0	0
0	0	0	0	0	0	0	0	0	0	0	0	0	0	0	0	0	0	0	10	0	8	0	0	10	0	0	10	1	0	0
0	0	0	0	0	0	0	0	0	0	0	0	0	0	0	0	0	0	0	10	1	8	0	1	11	0	0	10	1	0	0
0	0	0	0	0	0	0	0	0	0	0	0	0	0	0	0	0	0	0	10	1	8	0	1	11	0	0	10	1	0	0
0	0	0	0	0	0	0	0	0	0	0	0	0	0	0	0	0	0	0	10	0	8	0	0	10	0	0	10	1	0	0
0	0	0	0	0	0	0	0	0	0	0	0	0	0	0	0	0	0	0	10	0	8	0	0	10	0	0	10	1	0	0
0	0	0	0	0	0	0	0	2	0	0	0	0	0	0	0	1	0	0	8	1	8	3	1	12	2	0	10	1	3	0
0	0	2	1	0	0	0	0	2	0	0	0	0	0	0	0	1	0	0	7	0	8	6	0	13	5	0	12	1	6	0
0	0	0	0	0	0	0	0	1	0	0	0	0	0	0	0	0	0	0	7	0	8	1	0	8	1	0	8	1	1	0
0	0	0	0	0	0	0	0	0	0	0	0	0	0	0	0	0	0	0	10	1	8	0	1	11	0	0	10	1	0	0
0	0	0	0	0	0	2	0	3	0	0	0	1	0	0	0	0	0	0	10	1	8	6	1	17	6	0	16	1	6	0
0	0	0	0	0	0	0	0	0	0	0	0	0	0	0	0	0	0	0	9	1	8	0	1	10	0	0	9	1	0	0
0	0	0	0	0	0	0	0	0	0	0	0	0	0	0	0	0	0	0	8	1	8	0	1	9	0	0	8	1	0	0
0	0	0	0	0	0	0	0	0	0	0	0	0	0	0	0	0	0	0	10	0	8	0	0	10	0	0	10	1	0	0
0	0	2	0	0	0	0	2	2	0	0	0	0	5	5	0	4	0	3	9	8	8	21	10	40	14	2	25	1	18	2
0	0	0	0	0	2	0	0	0	0	0	0	0	0	0	0	0	0	3	9	0	8	5	0	14	0	0	9	1	0	0
0	0	0	0	0	0	0	0	0	0	0	0	0	0	0	0	0	0	0	10	1	8	0	1	11	0	0	10	1	0	0
0	0	0	0	0	0	0	0	0	0	0	0	0	0	0	0	0	0	0	10	1	8	0	1	11	0	0	10	1	0	0
0	0	0	0	0	0	0	0	0	0	0	0	0	0	0	0	2	0	3	10	0	8	5	0	15	0	0	10	1	2	0
0	0	0	0	0	0	0	0	0	0	0	0	0	0	0	0	0	0	0	10	1	8	0	1	11	0	0	10	1	0	0
0	0	0	0	0	0	0	0	0	0	0	0	0	0	4	0	0	0	0	10	0	8	4	0	14	4	0	14	1	4	0
0	0	0	0	0	0	0	0	0	0	0	0	0	0	0	0	0	0	3	9	0	8	3	0	12	0	0	9	1	0	0
0	0	0	0	0	0	0	0	0	0	0	0	0	0	0	0	0	0	0	10	0	8	0	0	10	0	0	10	1	0	0
0	0	0	0	0	0	0	0	0	0	0	0	0	0	0	0	0	0	0	10	0	8	0	0	10	0	0	10	1	0	0
0	0	0	0	0	0	0	0	0	0	0	0	0	0	0	0	0	0	0	7	0	8	0	0	7	0	0	7	1	0	0
0	0	0	0	0	0	0	0	0	0	0	0	0	0	0	0	0	0	0	10	0	8	0	0	10	0	0	10	1	0	0
0	0	0	1	0	0	1	0	1	0	0	0	0	0	0	0	0	0	0	10	0	8	3	0	13	3	0	13	1	3	0
0	0	0	0	0	0	0	0	0	0	0	0	0	0	0	0	0	0	0	10	1	8	0	1	11	0	0	10	1	0	0
0	0	0	0	0	0	0	0	0	0	0	0	0	0	0	0	0	0	0	10	0	8	0	0	10	0	0	10	1	0	0
0	0	0	0	0	0	0	0	0	0	0	0	0	0	0	0	0	0	0	10	0	8	0	0	10	0	0	10	1	0	0
0	0	0	0	0	0	0	0	0	0	0	0	0	0	0	0	0	0	0	10	1	8	0	1	11	0	0	10	1	0	0
0	0	0	0	0	0	0	0	0	0	0	0	0	0	0	0	0	0	0	10	1	8	0	1	11	0	0	10	1	0	0
0	0	0	0	0	0	0	0	0	0	0	0	0	0	0	0	0	0	0	10	1	8	0	1	11	0	0	10	1	0	0
0	0	0	0	0	0	0	0	0	0	0	0	0	0	0	0	0	0	0	10	1	8	0	1	11	0	0	10	1	0	0
0	0	0	0	0	0	0	0	0	0	0	0	0	0	0	0	0	0	0	10	1	8	0	1	11	0	0	10	1	0	0
0	0	0	0	0	0	0	0	0	0	0	0	0	0	0	0	0	0	0	10	0	8	0	0	10	0	0	10	1	0	0
0	0	0	0	0	0	0	0	0	0	0	0	0	0	0	0	0	0	0	10	0	8	0	0	10	0	0	10	1	0	0
0	0	0	0	0	0	0	0	0	0	0	0	0	0	0	0	0	0	0	10	0	8	0	0	10	0	0	10	1	0	0
0	0	0	0	0	0	0	0	0	0	0	0	0	0	0	0	0	0	0	10	1	8	0	1	11	0	0	10	1	0	0
0	0	0	0	0	0	0	0	0	0	0	0	0	0	0	0	0	0	0	10	0	8	0	0	10	0	0	10	1	0	0
0	0	0	0	0	0	0	0	1	0	0	0	0	0	0	0	0	0	0	8	1	8	1	1	10	1	0	9	1	1	0
0	0	0	0	0	0	0	0	0	0	0	0	0	0	0	0	7	0	0	7	0	8	7	0	14	0	0	7	1	7	0
0	0	0	0	0	0	0	0	1	0	0	0	0	0	0	0	5	0	0	6	0	8	6	0	12	1	0	7	2	6	0
0	0	0	0	0	0	0	0	5	0	0	0	0	0	0	0	5	0	0	8	0	8	10	0	18	5	0	13	1	10	0
0	0	0	0	0	0	0	0	0	0	0	0	0	0	0	0	0	0	0	9	0	8	0	0	9	0	0	9	1	0	0
0	0	0	0	0	0	0	0	0	0	0	0	0	0	0	0	0	0	0	9	0	8	0	0	9	0	0	9	1	0	0
0	0	0	0	0	0	0	0	1	0	0	0	0	0	0	0	5	0	0	5	0	8	6	0	11	1	0	6	1	6	0
0	0	0	0	0	0	0	0	0	0	0	0	0	0	0	0	0	0	0	7	0	8	0	0	7	0	0	7	1	0	0
0	0	0	0	0	0	0	0	0	0	0	0	0	0	0	0	0	0	0	8	0	8	0	0	8	0	0	8	1	0	0
0	0	0	0	0	0	0	0	5	0	0	0	0	0	0	0	0	0	0	8	0	8	5	0	13	5	0	13	1	5	0
0	0	0	0	0	0	0	0	5	0	0	0	0	0	0	0	8	0	0	7	0	8	13	0	20	5	0	12	1	13	0
0	0	0	0	0	0	0	0	5	0	0	0	0	0	0	0	0	0	0	8	0	8	5	0	13	5	0	13	1	5	0
0	0	0	0	0	0	0	0	0	0	0	0	0	0	0	0	0	0	3	10	0	8	3	0	13	0	0	10	1	0	0
0	0	0	5	0	0	0	0	0	0	0	0	0	0	0	0	0	0	3	0	0	8	8	0	8	5	0	5	1	5	0
0	0	0	0	0	0	0	0	0	0	0	0	0	0	0	0	0	0	3	0	0	8	3	0	3	0	0	0	1	0	0
0	0	0	0	0	0	0	0	0	0	0	0	0	0	0	0	0	0	3	0	0	8	3	0	3	0	0	0	1	0	0
0	0	0	0	0	0	0	0	0	0	0	0	0	0	0	0	0	0	3	0	0	8	3	0	3	0	0	0	1	0	0
0	0	0	0	0	0	0	0	0	0	0	0	0	0	0	0	0	0	3	0	0	8	3	0	3	0	0	0	1	0	0
0	0	0	0	0	0	0	0	0	0	0	0	0	0	0	0	1	0	0	9	0	9	1	0	10	0	0	9	1	1	0
0	0	0	0	0	0	0	0	0	0	0	0	0	0	0	0	0	0	0	8	0	9	0	0	8	0	0	8	1	0	0
0	0	2	0	0	0	2	9	8	0	0	2	2	6	5	0	8	5	3	8	6	9	41	17	66	30	11	49	3	38	11
0	0	0	0	0	0	0	0	0	0	0	0	0	0	0	0	0	0	0	7	0	10	0	0	7	0	0	7	1	0	0
0	0	0	0	0	0	0	0	0	0	0	5	5	0	0	0	0	0	0	5	0	10	5	5	15	5	5	15	1	5	5
0	0	0	0	0	0	0	0	0	0	0	0	0	0	0	0	3	0	0	10	0	10	3	0	13	0	0	10	1	3	0
0	0	0	0	0	0	0	0	0	0	0	0	0	0	0	0	0	0	3	0	0	10	3	0	3	0	0	0	1	0	0
